# Supplementary material for: Once-Weekly Somapacitan as an Alternative Management of Growth Hormone Deficiency in Prepubertal Children: A Systematic Review and Meta-Analysis of Randomized Controlled Trial
Source: Children (Basel). 2024 Feb 9;11(2):227. doi: 10.3390/children11020227 (PMC10887308; doi:10.3390/children11020227)
Supplement: Supplementary file 1 [file children-11-00227-s001.zip]

Archive with 1 entries (1 files):
- children-2812243-supplementary.pdf
